# Supplementary material for: Qualitative Risk Assessment of Infectious Agents Associated with Canine Importation into Canada, 2023–2024
Source: Emerg Infect Dis. 2026 Aug;32(8):1231–40. doi: 10.3201/eid3208.251602 (PMC13426852; doi:10.3201/eid3208.251602)
Supplement: Appendix 4 — Additional data generated from qualitative risk assessment of infectious agents associated with canine importation into Canada, 2023–2024 [file 25-1602-Techapp-s4.xlsx]

## Sheet: Appendix 4 Table 1
Article DOI: https://doi.org/10.3201/eid3208.251602
EID cannot ensure accessibility for supplementary materials supplied by authors. Readers who have difficulty accessing supplementary content should contact the authors for assistance.
Qualitative Risk Assessment of Infectious Agents Associated with Canine Importation into Canada, 2023–2024
Appendix 4 Table 1. Estimates for the likelihood of entry, canine exposure, human exposure, and the magnitude of impact of exposure at both the individual and population levels for humans and canines for all 53 hazards via a dog imported into Canada within the next 12 mo, as assessed through a qualitative risk assessment process. Hazards ranked high are bolded. When an assessment was not relevant…
	Likelihood of			Magnitude of impact of exposure
Hazard	Likelihood of entry	Likelihood of canine exposure	Likelihood of human exposure	Magnitude of impact of exposure - individual canine	Magnitude of impact of exposure - individual human	Magnitude of impact of exposure - canine population	Magnitude of impact of exposure - human population
Alaria spp.	Moderate	Low	Negligible	Low	Low	Negligible	Negligible
Angiostrongylus vasorum	Low	Low	-	Moderate	-	Low	-
Babesia spp.*	Moderate	Low	-	Moderate	-	Low	-
Bartonella spp.	Moderate	Moderate	Low	Moderate	Low	Low	Negligible
Brucella canis	High	Moderate	Low-Moderate	Moderate	Low-Moderate	Low	Negligible-Low
Burkholderia pseudomallei	Low-Moderate	Low-Moderate	Low	Low-Moderate	Moderate	Negligible-Low	Negligible-Low
Campylobacter spp.*	High	High	High	Low	Moderate	Negligible	Low
Canine adenovirus type 1	Moderate	High	-	Low	-	Low	-
Canine distemper virus	High	High	-	Moderate	-	Low	-
Canine herpes virus	High	High	-	Moderate	-	Low	-
Canine hookworms*	High	High	High	Moderate	Low	Low	Negligible
Canine infectious respiratory complex agents*	High	High	High	Low-Moderate	Low	Low	Negligible
Canine liver flukes*	Low	Low	Low-Moderate	Low	Negligible	Negligible-Low	Negligible
Canine lungworms*	High	Moderate	Low	Low	Negligible	Negligible	Negligible
Canine papilloma virus	High	Moderate-High	-	Low	-	Negligible	-
Canine parvovirus	High	High	-	Moderate	-	Low	-
Canine tapeworms*	Moderate	Moderate	Moderate	Low	Negligible	Negligible	Negligible
Capnocytophaga spp	High	High	High	Negligible	Low-Moderate	Negligible	Negligible
Cryptosporidium canis	High	High	Moderate-High	Low	Negligible	Negligible	Negligible
Dioctophyma renale	Low	Negligible-Low	Negligible	Moderate	Low	Negligible	Negligible
Dipylidium caninum	High	High	Low	Low	Negligible	Negligible	Negligible
Dirofilaria immitis	High	Low	Low	Moderate	Negligible	Low	Negligible
Echinococcosis vogeli	Low	Negligible	Negligible	Negligible	Low-Moderate	Negligible	Negligible
Echinococcus granulosus	High	Low	Moderate	Negligible-Low	Low	Negligible	Negligible
Echinococcus multilocularis	Moderate	Moderate-High	Moderate	Moderate	Moderate	Low	Negligible-Low
Ehrlichia canis	High	Low	-	Low	-	Negligible	-
Ehrlichia ewingii	Moderate	Low	Negligible	Low	Low	Negligible	Negligible
Filaroides hirthi	Low	Moderate-High	-	Low	-	Negligible	-
Giardia duodenalis (assemblages A-D)	High	High	High	Low	Low	Negligible	Negligible
Hepatozoon americanum	High	Low	-	Moderate-High	-	Negligible	-
Hepatozoon canis	High	Low-Moderate	-	Low-Moderate	-	Negligible	-
Heterobilharzia americana	Moderate	Negligible	Negligible	Moderate	Low	Negligible	Negligible
Influenza A (H3N8 and H3N2) virus	Moderate-High	Moderate-High	-	Low-Moderate	-	Moderate-High	-
Leishmania spp.*	High	Low-Moderate	Negligible-Low	Low	Low	Negligible	Negligible
Leptospira spp.	Moderate	Moderate	Moderate	Moderate	Moderate	Low	Low
Microsporum spp.	High	High	High	Low	Low	Negligible-Low	Negligible
Mycoplasma hemocanis	Moderate	Low	-	Negligible	-	Negligible	-
Neorickettsia helminthoeca	Low	Negligible	-	Moderate	-	Negligible	-
Neospora caninum	High	Low	-	Low	-	Negligible	-
Onchocerca lupi	Moderate	Low	Low	Low	Low	Negligible	Negligible
Paragonimus spp.	Moderate	Low	Negligible	Low	Low	Negligible	Negligible
Physaloptera spp.	Moderate-high	Low	-	Low	-	Negligible	-
Rabies virus	Low-Moderate	Low-Moderate	High	Moderate-High	Moderate-High	Low	Negligible-Low
Rickettsia conorii	Moderate	Negligible-Low	Negligible	Low	Low	Negligible	Negligible
Sarcocystis spp.*	Moderate	Low	Low	Low	Negligible	Negligible	Negligible
Sarcoptes scabiei var canis	Moderate-High	High	Moderate-High	Low-Moderate	Low	Low	Negligible-Low
Spirocerca lupi	Moderate	Negligible	-	Low	-	Negligible	-
Strongyloides stercoralis	High	Moderate	Moderate	Low	Low	Negligible-Low	Negligible
Toxocara canis	High	High	Moderate	Low	Low	Negligible	Negligible
Transmissible venereal tumor	Low-moderate	Low	-	Low	-	Low	-
Trichuris vulpis	High	High	-	Low	-	Low	-
Trypanosoma cruzi	Moderate-High	Low	Negligible	Low	Low-Moderate	Negligible	Negligible
Tsetse-fly transmitted Trypanosoma spp.*	Low	Negligible	-	Moderate	-	Negligible	-

## Sheet: Appendix 4 Table 2
Appendix 4 Table 2. Uncertainty levels assigned by each expert for each estimate for the risk assessment of 53 hazards potentially associated with canine importation into Canada. Descriptions of each uncertainty level are outlined in Table 4. * indicate a hazard that includes several species. See Supplemental Table 1 for full description. / indicate missing levels.
	Entry			Canine exposure			Human exposure			Magnitude of impact - canine individual			Magnitude of impact - human individual			Magnitude of impact - canine population			Magnitude of impact - human population
Hazard	Low	Moderate	High	Low	Moderate	High	Low	Moderate	High	Low	Moderate	High	Low	Moderate	High	Low	Moderate	High	Low	Moderate	High
Alaria spp.	3	3	1	2	4	1	4	1	1	6	0	0	5	0	1	6	0	0	6	0	0
Angiostrongylus vasorum	1	4	1	4	2	1	/	/	/	5	1	1	NA	NA	NA	4	2	1	NA	NA	NA
Babesia spp.*	5	1	1	3	2	1	NA	NA	NA	4	0	2	NA	NA	NA	5	0	1	NA	NA	NA
Bartonella spp.	3	3	2	7	1	1	7	2	0	6	2	1	5	3	1	6	2	0	5	3	0
Brucella canis	4	3	1	6	3	0	7	2	0	8	1	0	3	5	1	6	3	0	7	3	0
Burkholderia pseudomallei	0	1	3	0	3	1	1	1	2	2	1	1	2	1	1	1	1	1	1	2	0
Campylobacter spp.*	7	1	0	7	2	0	8	1	0	8	1	0	8	1	0	8	0	0	8	0	0
Canine adenovirus type 1	1	1	4	2	4	0	NA	NA	NA	5	1	0	NA	NA	NA	5	1	0	NA	NA	NA
Canine distemper virus	6	2	0	7	1	0	7	1	0	8	1	0	NA	NA	NA	7	2	0	NA	NA	NA
Canine herpes virus	6	2	0	7	2	0	8	1	0	8	1	0	NA	NA	NA	7	1	0	NA	NA	NA
Canine hookworms*	6	0	0	5	1	0	7	0	0	5	1	0	6	1	0	0	0	6	5	1	0
Canine infectious respiratory complex agents	5	1	0	5	1	0	/	/	/	6	0	0	/	/	/	3	3	0	2	1	3
Canine liver flukes*	5	1	1	4	1	2	3	1	2	4	3	0	4	2	0	6	0	0	6	0	0
Canine lungworms*	5	1	1	5	1	1	5	1	1	5	1	0	5	1	0	6	0	0	6	0	0
Canine papilloma virus	6	0	0	4	2	0	NA	NA	NA	6	1	0	NA	NA	NA	5	1	0	NA	NA	NA
Canine parvovirus	1	4	3	3	4	2	4	4	0	8	1	0	NA	NA	NA	7	1	0	NA	NA	NA
Canine tapeworms	6	1	0	6	1	0	5	2	0	7	0	0	6	0	0	6	0	0	6	0	0
Capnocytophaga spp	8	0	0	8	0	0	6	2	0	/	/	/	/	/	/	/	/	/	/	/	/
Cryptosporidium canis	4	1	0	5	1	0	4	2	0	5	1	0	5	1	0	5	1	0	5	1	0
Dioctophyma renale	3	3	0	3	1	2	4	1	1	3	1	1	3	0	2	4	1	1	4	1	1
Dipylidium caninum	7	0	0	5	2	0	7	0	0	5	1	0	5	1	0	5	1	0	5	1	0
Dirofilaria immitis	6	0	0	5	1	0	4	1	1	4	2	0	4	1	1	5	2	0	5	0	0
Echinococcosis vogeli	1	1	3	3	1	2	3	2	1	3	0	1	2	2	1	5	1	0	5	1	0
Echinococcus granulosus	4	2	1	5	1	0	4	3	0	5	2	0	5	1	1	6	1	0	5	2	0
Echinococcus multilocularis	3	3	1	4	2	1	4	2	1	6	1	0	4	0	2	4	2	1	4	2	1
Ehrlichia canis	6	2	0	6	2	0	7	2	0	6	2	0	NA	NA	NA	8	0	0	NA	NA	NA
Ehrlichia ewingii	6	3	0	6	3	0	8	1	0	6	2	0	7	1	0	7	1	0	7	1	0
Filaroides hirthi	3	4	0	5	2	0	5	0	1	5	1	0	NA	NA	NA	4	3	0	NA	NA	NA
Giardia duodenalis (assemblages A-D)	6	0	0	6	0	0	4	2	0	5	1	0	5	1	0	5	1	0	5	1	0
Heptazoon americanum	5	1	0	6	1	0	NA	NA	NA	5	2	0	NA	NA	NA	7	0	0	NA	NA	NA
Heptazoon canis	6	1	0	5	1	0	NA	NA	NA	6	1	0	NA	NA	NA	5	1	0	NA	NA	NA
Heterobilharzia americana	4	2	1	4	1	1	NA	NA	NA	3	1	2	4	1	1	5	1	0	5	1	0
Influenza A (H3N8 and H3N2) virus	5	3	0	7	2	0	8	0	0	7	0	0	NA	NA	NA	8	1	0	NA	NA	NA
Leishmania spp.*	5	1	0	2	4	0	4	1	1	5	0	2	4	1	2	3	1	2	4	1	1
Leptospira spp.	5	3	0	6	3	0	6	3	0	9	0	0	8	1	0	8	1	0	9	0	0
Microsporum spp.	2	4	0	4	2	0	4	2	0	4	2	0	4	2	0	4	2	0	4	2	0
Mycoplasma haemocanis	3	1	2	1	1	4	NA	NA	NA	4	0	2	NA	NA	NA	4	1	1	NA	NA	NA
Neorickettsia helminthoeca	5	2	0	5	1	0	5	1	0	3	2	1	5	1	0	6	0	0	6	0	0
Neospora caninum	5	2	0	4	3	0	NA	NA	NA	5	2	0	NA	NA	NA	5	1	0	NA	NA	NA
Onchocerca lupi	1	5	1	2	4	1	3	3	1	3	3	0	3	3	0	4	2	0	4	2	0
Paragonimus spp.	4	2	1	4	1	1	5	1	0	4	2	0	4	1	1	4	2	0	4	2	0
Physaloptera spp.	3	4	0	4	3	0	NA	NA	NA	5	1	0	NA	NA	NA	5	1	0	NA	NA	NA
Rabies virus	3	3	0	3	2	0	4	2	0	5	1	0	4	2	0	5	1	0	5	1	0
Rickettsia conorii	3	4	0	4	4	0	7	1	0	6	1	0	6	2	0	7	1	0	8	0	0
Sarcocystis spp.*	2	3	2	3	3	1	3	2	1	6	0	0	4	1	1	5	1	0	5	1	0
Sarcoptes scabei var canis	6	0	0	6	0	0	5	1	0	5	1	0	5	1	0	5	1	0	5	1	0
Spirocerca lupi	3	2	1	4	1	1	NA	NA	NA	4	2	1	NA	NA	NA	5	0	0
Strongyloides stercoralis	4	3	0	2	5	0	2	5	0	4	2	1	5	1	1	4	1	1	3	2	1
Toxocara canis	6	0	0	7	0	0	7	0	0	4	2	0	4	2	0	5	1	0	5	1	0
Transmissible venereal tumor	1	4	1	4	2	0	NA	NA	NA	4	2	0	NA	NA	NA	4	2	0	NA	NA	NA
Trichuris vulpis	6	0	0	5	1	0	NA	NA	NA	5	1	0	NA	NA	NA	5	1	0	NA	NA	NA
Trypanosoma cruzi	3	3	0	3	3	0	6	0	0	4	2	0	4	1	1	4	2	0	4	2	0
Tsetse-fly transmitted trypanosomia spp.	6	0	1	5	0	1	NA	NA	NA	7	0	0	NA	NA	NA	6	0	0	NA	NA	NA
